# Supplementary material for: Linear and Nonlinear Photon-Induced Cross Bridge/Space Charge Transfer in STC Molecular Crystals
Source: Nanomaterials (Basel). 2022 Feb 4;12(3):535. doi: 10.3390/nano12030535 (PMC8840255; doi:10.3390/nano12030535)
Supplement: Supplementary file 1 [file nanomaterials-12-00535-s001.zip]

Archive with 1 entries (1 files):
- nanomaterials-1569773-supplementary.pdf
